# Supplementary material for: Vaccination Hesitancy among Health-Care-Workers in Academic Hospitals Is Associated with a 12-Fold Increase in the Risk of COVID-19 Infection: A Nine-Month Greek Cohort Study
Source: Viruses. 2021 Dec 24;14(1):26. doi: 10.3390/v14010026 (PMC8779273; doi:10.3390/v14010026)
Supplement: Supplementary file 1 [file viruses-14-00026-s001.zip]

Archive with 1 entries (1 files):
- viruses-1501965-supplementary.pdf
